# Supplementary material for: Promoter Motif Profiling and Binding Site Distribution Analysis of Transcription Factors Predict Auto- and Cross-Regulatory Mechanisms in Arabidopsis Flowering Genes
Source: Int J Mol Sci. 2025 Nov 18;26(22):11152. doi: 10.3390/ijms262211152 (PMC12652660; doi:10.3390/ijms262211152)
Supplement: Supplementary file 1 [file ijms-26-11152-s001.zip]

Archive with 5 entries (5 files):
- Supplementary File S2.txt
- Supplementary Table S1.pdf
- Supplementary Figure S2.pdf
- Supplementary Figure S1.pdf
- Supplementary File S1.txt
