# Supplementary material for: Promoter Motif Profiling and Binding Site Distribution Analysis of Transcription Factors Predict Auto- and Cross-Regulatory Mechanisms in Arabidopsis Flowering Genes
Source: Int J Mol Sci. 2025 Nov 18;26(22):11152. doi: 10.3390/ijms262211152 (PMC12652660; doi:10.3390/ijms262211152)
Supplement: Supplementary file 1 [file ijms-26-11152-s001.zip › Supplementary File S2.txt]

	Tags	Length	SeqName	Description	#Hits	e-Value	sim mean	#GO	GO IDs	GO Names	Enzyme Codes	Enzyme Names	InterPro IDs	InterPro GO IDs	InterPro GO Names
true	[BLASTED, MAPPED, ANNOTATED]	756	AT1G24260_SEP3_K-box_MADS-box_transcription_factor_family_protein	K-box region and MADS-box transcription factor family protein	5	6.6E-170	98.65	11	P:GO:0001708; P:GO:0010093; P:GO:0010214; P:GO:0045944; P:GO:0048481; P:GO:0048833; P:GO:0080001; F:GO:0000977; F:GO:0003700; F:GO:0046983; C:GO:0005634	P:cell fate specification; P:specification of floral organ identity; P:seed coat development; P:positive regulation of transcription by RNA polymerase II; P:plant ovule development; P:specification of floral organ number; P:mucilage extrusion from seed coat; F:RNA polymerase II transcription regulatory region sequence-specific DNA binding; F:DNA-binding transcription factor activity; F:protein di…
true	[BLASTED, MAPPED, ANNOTATED]	528	AT1G65480_FLOWERING_LOCUS_T_FT_PEBP(phosphatidylethanolamine-binding	PEBP (phosphatidylethanolamine-binding protein) family protein	5	6.47E-128	99.66	9	P:GO:0009911; P:GO:0010022; P:GO:0010119; P:GO:0030154; P:GO:0048573; F:GO:0005515; F:GO:0008429; C:GO:0005634; C:GO:0005783	P:positive regulation of flower development; P:meristem determinacy; P:regulation of stomatal movement; P:cell differentiation; P:photoperiodism, flowering; F:protein binding; F:phosphatidylethanolamine binding; C:nucleus; C:endoplasmic reticulum
true	[BLASTED, MAPPED, ANNOTATED]	771	AT1G69120_MADS-box_transcription_factor_AP1_K-box_region_MADS-box_transcription_factor_family_protein	K-box region and MADS-box transcription factor family protein	5	1.9E-176	99.84	8	P:GO:0009933; P:GO:0010582; P:GO:0030154; P:GO:0045944; F:GO:0000977; F:GO:0003700; F:GO:0046982; C:GO:0005634	P:meristem structural organization; P:floral meristem determinacy; P:cell differentiation; P:positive regulation of transcription by RNA polymerase II; F:RNA polymerase II transcription regulatory region sequence-specific DNA binding; F:DNA-binding transcription factor activity; F:protein heterodimerization activity; C:nucleus
true	[BLASTED, MAPPED, ANNOTATED]	777	AT2G03710_SEP4_K-box_region_MADS-box_transcription_factor_family_protein	K-box region and MADS-box transcription factor family protein	5	8.52E-165	97.42	11	P:GO:0010076; P:GO:0030154; P:GO:0045944; P:GO:0048440; P:GO:0048441; P:GO:0048442; P:GO:0048443; F:GO:0000977; F:GO:0003700; F:GO:0046983; C:GO:0005634	P:maintenance of floral meristem identity; P:cell differentiation; P:positive regulation of transcription by RNA polymerase II; P:carpel development; P:petal development; P:sepal development; P:stamen development; F:RNA polymerase II transcription regulatory region sequence-specific DNA binding; F:DNA-binding transcription factor activity; F:protein dimerization activity; C:nucleus
true	[BLASTED, MAPPED, ANNOTATED]	723	AT2G22540_SVP_K-box_MADS-box_transcription_factor_family_protein	K-box region and MADS-box transcription factor family protein	5	1.36E-136	99.75	11	P:GO:0009266; P:GO:0009910; P:GO:0017148; P:GO:0030154; P:GO:0045892; P:GO:0045944; F:GO:0000900; F:GO:0000977; F:GO:0003700; F:GO:0046983; C:GO:0005634	P:response to temperature stimulus; P:negative regulation of flower development; P:negative regulation of translation; P:cell differentiation; P:negative regulation of DNA-templated transcription; P:positive regulation of transcription by RNA polymerase II; F:mRNA regulatory element binding translation repressor activity; F:RNA polymerase II transcription regulatory region sequence-specific DNA b…
true	[BLASTED, MAPPED, ANNOTATED]	645	AT2G45660_GL20_AGAMOUS-like_20	AGAMOUS-like 20	5	9.39E-138	99.16	11	P:GO:0009409; P:GO:0009739; P:GO:0009911; P:GO:0010077; P:GO:0030154; P:GO:0045944; F:GO:0000977; F:GO:0000981; F:GO:0046983; C:GO:0005634; C:GO:0005737	P:response to cold; P:response to gibberellin; P:positive regulation of flower development; P:maintenance of inflorescence meristem identity; P:cell differentiation; P:positive regulation of transcription by RNA polymerase II; F:RNA polymerase II transcription regulatory region sequence-specific DNA binding; F:DNA-binding transcription factor activity, RNA polymerase II-specific; F:protein dimeri…
true	[BLASTED, MAPPED, ANNOTATED]	753	AT3G02310_SEP2_K-box_MADS-box_transcription_factor_family_protein	K-box region and MADS-box transcription factor family protein	5	1.02E-177	99.12	7	P:GO:0030154; P:GO:0045944; P:GO:0048481; F:GO:0000977; F:GO:0003700; F:GO:0046983; C:GO:0005634	P:cell differentiation; P:positive regulation of transcription by RNA polymerase II; P:plant ovule development; F:RNA polymerase II transcription regulatory region sequence-specific DNA binding; F:DNA-binding transcription factor activity; F:protein dimerization activity; C:nucleus
true	[BLASTED, MAPPED, ANNOTATED]	699	AT3G54340_MADS-box_transcription_factor_AP3_K-box_MADS-box_transcription_factor_family_protein	K-box region and MADS-box transcription factor family protein	5	2.92E-159	99.91	7	P:GO:0010093; P:GO:0030154; P:GO:0045944; F:GO:0000977; F:GO:0003700; F:GO:0046983; C:GO:0005634	P:specification of floral organ identity; P:cell differentiation; P:positive regulation of transcription by RNA polymerase II; F:RNA polymerase II transcription regulatory region sequence-specific DNA binding; F:DNA-binding transcription factor activity; F:protein dimerization activity; C:nucleus
true	[BLASTED, MAPPED, ANNOTATED]	759	AT4G18960_MADS-box_AG_K-box_MADS-box_transcription_factor_family	K-box region and MADS-box transcription factor family protein, partial	5	5.85E-169	100.0	7	P:GO:0009908; P:GO:0030154; P:GO:0045944; F:GO:0000978; F:GO:0000981; F:GO:0046983; C:GO:0005634	P:flower development; P:cell differentiation; P:positive regulation of transcription by RNA polymerase II; F:RNA polymerase II cis-regulatory region sequence-specific DNA binding; F:DNA-binding transcription factor activity, RNA polymerase II-specific; F:protein dimerization activity; C:nucleus
true	[BLASTED, MAPPED, ANNOTATED]	663	AT4G24540_AGL24_AGAMOUS-like_24	AGAMOUS-like 24	5	9.34E-141	99.27	13	P:GO:0009739; P:GO:0010077; P:GO:0010220; P:GO:0030154; P:GO:0045944; P:GO:0048438; P:GO:0048510; F:GO:0000977; F:GO:0003700; F:GO:0042803; F:GO:0046982; C:GO:0005634; C:GO:0005737	P:response to gibberellin; P:maintenance of inflorescence meristem identity; P:positive regulation of vernalization response; P:cell differentiation; P:positive regulation of transcription by RNA polymerase II; P:floral whorl development; P:regulation of timing of transition from vegetative to reproductive phase; F:RNA polymerase II transcription regulatory region sequence-specific DNA binding; F…
true	[BLASTED, MAPPED, ANNOTATED]	858	AT4G35900_ABA_responsive_element_binding_factor_FD_Basic-leucine_zipper_(bZIP)_transcription_factor_family_protein	Basic-leucine zipper (bZIP) transcription factor family protein	5	1.24E-175	99.44	7	P:GO:0009911; P:GO:0045893; P:GO:2000028; F:GO:0003677; F:GO:0003700; F:GO:0005515; C:GO:0005634	P:positive regulation of flower development; P:positive regulation of DNA-templated transcription; P:regulation of photoperiodism, flowering; F:DNA binding; F:DNA-binding transcription factor activity; F:protein binding; C:nucleus
true	[BLASTED, MAPPED, ANNOTATED]	1299	AT4G36920_AP2-like_factor_euAP2_lineage_AP2_Integrase-type_DNA-binding_superfamily_protein	Integrase-type DNA-binding superfamily protein	5	5.09E-313	97.9	9	P:GO:0006355; P:GO:0010073; P:GO:0010093; P:GO:0030154; P:GO:0048316; P:GO:0048481; F:GO:0000976; F:GO:0003700; C:GO:0005634	P:regulation of DNA-templated transcription; P:meristem maintenance; P:specification of floral organ identity; P:cell differentiation; P:seed development; P:plant ovule development; F:transcription cis-regulatory region binding; F:DNA-binding transcription factor activity; C:nucleus
true	[BLASTED, MAPPED, ANNOTATED]	534	AT5G03840_TFL1_PEBP_(phosphatidylethanolamine-binding	PEBP (phosphatidylethanolamine-binding protein) family protein	5	6.2E-127	99.77	10	P:GO:0006623; P:GO:0009744; P:GO:0009910; P:GO:0010022; P:GO:0030154; F:GO:0003712; C:GO:0005634; C:GO:0005773; C:GO:0005886; C:GO:0031982	P:protein targeting to vacuole; P:response to sucrose; P:negative regulation of flower development; P:meristem determinacy; P:cell differentiation; F:transcription coregulator activity; C:nucleus; C:vacuole; C:plasma membrane; C:vesicle
true	[BLASTED, MAPPED, ANNOTATED]	591	AT5G10140_MADS-box_protein_FLC/MAF_FLC_K-box_MADS-box_transcription_factor_family_protein	K-box region and MADS-box transcription factor family protein	5	5.32E-126	99.08	11	P:GO:0009910; P:GO:0010048; P:GO:0030154; P:GO:0042752; P:GO:0045944; P:GO:2000028; F:GO:0000977; F:GO:0003700; F:GO:0046983; C:GO:0005634; C:GO:0032991	P:negative regulation of flower development; P:vernalization response; P:cell differentiation; P:regulation of circadian rhythm; P:positive regulation of transcription by RNA polymerase II; P:regulation of photoperiodism, flowering; F:RNA polymerase II transcription regulatory region sequence-specific DNA binding; F:DNA-binding transcription factor activity; F:protein dimerization activity; C:nuc…
true	[BLASTED, MAPPED, ANNOTATED]	756	AT5G15800_MADS-box_transcription_factor_SEP1_K-box_MADS-box_transcription_factor_family_protein	K-box region and MADS-box transcription factor family protein	5	3.05E-175	98.52	7	P:GO:0030154; P:GO:0045944; P:GO:0048481; F:GO:0000977; F:GO:0003700; F:GO:0046983; C:GO:0005634	P:cell differentiation; P:positive regulation of transcription by RNA polymerase II; P:plant ovule development; F:RNA polymerase II transcription regulatory region sequence-specific DNA binding; F:DNA-binding transcription factor activity; F:protein dimerization activity; C:nucleus
true	[BLASTED, MAPPED, ANNOTATED]	627	AT5G20240_MADS-box_transcription_factor_PI_K-box	K-box region and MADS-box transcription factor family protein	5	5.09E-139	99.71	8	P:GO:0010093; P:GO:0030154; P:GO:0045944; F:GO:0000977; F:GO:0003700; F:GO:0046983; C:GO:0005634; C:GO:0005737	P:specification of floral organ identity; P:cell differentiation; P:positive regulation of transcription by RNA polymerase II; F:RNA polymerase II transcription regulatory region sequence-specific DNA binding; F:DNA-binding transcription factor activity; F:protein dimerization activity; C:nucleus; C:cytoplasm
true	[BLASTED, MAPPED, ANNOTATED]	729	AT5G60910_MADS-box_transcription_factor_AGL8_AGAMOUS-like_8	AGAMOUS-like 8	5	3.97E-162	99.17	10	P:GO:0009911; P:GO:0010077; P:GO:0010154; P:GO:0030154; P:GO:0045944; P:GO:0060560; F:GO:0000977; F:GO:0003700; F:GO:0046983; C:GO:0005634	P:positive regulation of flower development; P:maintenance of inflorescence meristem identity; P:fruit development; P:cell differentiation; P:positive regulation of transcription by RNA polymerase II; P:developmental growth involved in morphogenesis; F:RNA polymerase II transcription regulatory region sequence-specific DNA binding; F:DNA-binding transcription factor activity; F:protein dimerizati…
true	[BLASTED, MAPPED, ANNOTATED]	1263	AT5G61850_LFY_floral_meristem_identity_control_protein_LEAFY_(LFY)	floral meristem identity control protein LEAFY (LFY)	5	2.88E-258	99.06	10	P:GO:0006355; P:GO:0009740; P:GO:0010077; P:GO:0010582; P:GO:0030154; F:GO:0000976; F:GO:0003700; F:GO:0031490; F:GO:0042803; C:GO:0005634	P:regulation of DNA-templated transcription; P:gibberellic acid mediated signaling pathway; P:maintenance of inflorescence meristem identity; P:floral meristem determinacy; P:cell differentiation; F:transcription cis-regulatory region binding; F:DNA-binding transcription factor activity; F:chromatin DNA binding; F:protein homodimerization activity; C:nucleus
