# Supplementary material for: Promoter Motif Profiling and Binding Site Distribution Analysis of Transcription Factors Predict Auto- and Cross-Regulatory Mechanisms in Arabidopsis Flowering Genes
Source: Int J Mol Sci. 2025 Nov 18;26(22):11152. doi: 10.3390/ijms262211152 (PMC12652660; doi:10.3390/ijms262211152)
Supplement: Supplementary file 1 [file ijms-26-11152-s001.zip › Supplementary File S1.txt]

FLC	AT5G10140_1	HAT2	757
FUL	AT5G60910_1	BEE2	641	640
FUL	AT5G60910_1	BHLH104	641	640
FUL	AT5G60910_1	BHLH13	641	640
FUL	AT5G60910_1	BHLH3	641	640
FUL	AT5G60910_1	BHLH78	641	640
FUL	AT5G60910_1	BIM3	641	640
FUL	AT5G60910_1	MYC2	641	640
FUL	AT5G60910_1	MYC3	641	640
FUL	AT5G60910_1	PHYPADRAFT_143875	641	640
FUL	AT5G60910_1	TSAR1	641	640
FUL	AT5G60910_1	TSAR2	641	640
SOC1	AT2G45660_1	WRKY31	633
SOC1	AT2G45660_1	WRKY6	633
SOC1	AT2G45660_1	WRKY21	628
SOC1	AT2G45660_1	WRKY48	628
SOC1	AT2G45660_1	WRKY55	628
SOC1	AT2G45660_1	WRKY70	628
SOC1	AT2G45660_1	WRKY75	628
SOC1	AT2G45660_1	WRKY8	628
SOC1	AT2G45660_1	WRKY23	627
SOC1	AT2G45660_1	WRKY43	627
SOC1	AT2G45660_1	WRKY47	626
LFY	AT5G61850_1	PLT1	625
FLC	AT5G10140_1	ARR10	419
FUL	AT5G60910_1	AT2G44940	271
AP2	AT4G36920_1	GATA20	197
SOC1	AT2G45660_1	AG	-90
SOC1	AT2G45660_1	AGL1	-90
AP3	AT3G54340_1	AGL3	-105	-106
LFY	AT5G61850_1	F3A4.140	-168
SEP3	AT1G24260_1	ATHB-5	-246
SEP3	AT1G24260_1	ATHB53	-248
AP1	AT1G69120_1	LFY	-272
AP1	AT1G69120_1	AT1G36060	-312
FLC	AT5G10140_1	TGA4	-419
SEP2	AT3G02310_1	EDT1	-610
FD	AT4G35900_1	AT1G13300	-613
TFL1	AT5G03840_1	HAT5	-647
FLC	AT5G10140_1	ANL2	-672
FLC	AT5G10140_1	HDG1	-672
AGL24	AT4G24540_1	AT4G31060	-703
FT	AT1G65480_1	MYB111	-785
FT	AT1G65480_1	MYB3	-785
TFL1	AT5G03840_1	MYB70	-1053	-1179
AP3	AT3G54340_1	ABI3	-1218	-1219
FT	AT1G65480_1	CDF3	-1593
SEP2	AT3G02310_1	WRKY62	-1612
PI	AT5G20240_1	TCP1	-1852
PI	AT5G20240_1	TCP23	-1863
AP1	AT1G69120_1	ARR1	-1925
AP1	AT1G69120_1	OsRR22	-1926
SEP2	AT3G02310_1	AT1G78700	-2021
SEP2	AT3G02310_1	AT4G36780	-2021
SEP2	AT3G02310_1	WRKY14	-2055
SEP2	AT3G02310_1	WRKY20	-2055
SEP2	AT3G02310_1	WRKY22	-2055
SEP2	AT3G02310_1	WRKY26	-2055
SEP3	AT3G02310_1	WRKY27	-2055
SEP2	AT3G02310_1	WRKY46	-2056
SEP4	AT3G02310_1	WRKY29	-2056
SEP2	AT3G02310_1	WRKY24	-2057
SVP	AT2G22540_1	bZIP14	-2123
LFY	AT5G61850_1	bZIP43	-2165
PI	AT5G20240_1	ERF039	-2264
PI	AT5G20240_1	ERF043	-2264
PI	AT5G20240_1	PHYPADRAFT_28324	-2264
PI	AT5G20240_1	DREB2C	-2265
PI	AT5G20240_1	AT1G01250	-2266
AG	AT4G18960_1	TGA7	-2271
AP2	AT4G36920_1	ARF3	-2397
SEP4	AT2G03710_1	MYB113	-2428
SEP2	AT3G02310_1	MYB62	-2443
SVP	AT2G22540_1	PHYPADRAFT_48267	-2463
SVP	AT2G22540_1	BIM2	-2464	-2463
SOC1	AT2G45660_1	LEC2	-2484
PI	AT5G20240_1	myb.Ph3	-2507
FD	AT4G35900_1	MYB3R4	-2554
AP2	AT4G36920_1	CBF1	-2696
AP2	AT4G36920_1	DREB1A	-2697
AP1	AT1G69120_1	MYB1	-2807
SEP1	AT5G15800_1	abi4	-3296
FD	AT4G35900_1	MYB56	-3338
FLC	AT5G10140_1	PLT3	-3422
SEP2	AT3G02310_1	SIZF2	-3439
SOC1	AT2G45660_1	MYB3R5	-3451
PI	AT5G20240_1	ERF109	-3678
PI	AT5G20240_1	RAP2-6	-3678
SVP	AT2G22540_1	ATHB-9	-3986
FUL	AT5G60910_1	ATHB40	-4019
AGL24	AT4G24540_1	CDC5	-4050
AGL24	AT4G24540_1	DOF1.8	-4128
LFY	AT5G61850_1	StBRC1	-4470	-4467
PI	AT5G20240_1	ANT	-4693
AG	AT4G18960_1	ERF018	-4777
SVP	AT2G22540_1	E2FA	-4780	-4777
